# Supplementary material for: A bipolar functionality of Q/N-rich proteins: Lsm4 amyloid causes clearance of yeast prions
Source: Microbiologyopen. 2013 Mar 20;2(3):415–30. doi: 10.1002/mbo3.83 (PMC3684756; doi:10.1002/mbo3.83)
Supplement: Supplementary file 2 [file mbo30002-0415-SD2.txt]

 1 
SUPPORTING INFORMATION 
 
A bipolarfunctionalityofQ/N-rich proteins:Lsm4 amyloidcauses 
clearance ofyeastprions
 
KeitaOishi, HiroshiKurahashi, Chan-GiPack,  
YasushiSako and Yoshikazu Nakamura* 
 
Supporting Materials 
 
TableS1. PCR Primers. 
Primer Sequence(5'-to-3')          
P1  ( ( ( ( ( " 5 $ $ " 5 ( $ 5 " $ $ 5 5 5 " 5 " 5 $ 5 5 5 5 " " $   
P2  $ $ $ $ 5 $ ( " ( 5 5 " " " " 5 5 $ ( " $ $ 5 5 5 5 ( 5 (   
P3  $ $ $ ( " ( $ 5 $ ( " 5 5 5 $ 5 $ ( " " 5 " " " 5 $   
P4  5 5 5 ( 5 $ ( " $ 5 $ $ ( $ 5 5 $ $ 5 $ $ 5 $ $ ( $ 5 5 $ $ 5 $ $ 5 $ $ " " " 5 5 $ ( " $ $ 5 5 5 5 ( 5 ( (
P5  $ $ $ ( 5 $ ( " $ " 5 ( ( $ $ 5 $ $ 5 $ $ ( " ( ( " $ (   
P6  ( ( ( $ 5 $ ( " ( 5 5 " ( ( $ ( $ $ ( ( 5 ( ( " ( 5 ( (   
P7  ( ( ( $ 5 $ ( " ( 5 5 " $ 5 5 ( " $ $ 5 5 ( 5 $ " " 5 5 " 5 " 5 5 " 5 $   
P8  $ $ $ $ 5 $ ( " ( 5 5 " ( 5 " ( 5 " 5 $ 5 5 5 5 " 5 ( $ $ $   
P9  $ $ $ $ 5 $ ( " ( 5 5 " ( $ $ ( 5 5 " 5 5 " 5 5 " 5 5 5 $   
P10  $ $ $ $ 5 $ ( " ( 5 5 " ( 5 5 " $ 5 ( $ 5 ( 5 5 ( $ 5 ( 5 5 (   
P11  $ $ $ $ 5 $ ( " ( 5 5 " " $ $ 5 " " " $ $ " 5 5 ( 5 5 $   
P12  $ $ $ ( ( " 5 $ $ " 5 ( $ " ( $ " " " 5 5 " " $ 5 $ $ " " $   
P13  $ $ $ ( ( " 5 $ $ " ( $ ( 5 " " 5 $ 5 ( ( " " $ " 5 $ ( 5 " 5 ( ( ( 5 " $ " 5 " $ 5 " ( 5 5 $ 5 " ( " " 5 $ $ (
P14  $ $ $ $ " 5 " 5 ( $ 5 " $ $ 5 5 5 " 5 " 5 $ 5 5 5 5 " " $   
P15  $ $ $ ( ( " 5 $ $ " 5 ( $ $ 5 $ $ " " " ( " " ( 5 5 5 " " ( (   
P16  ( ( ( $ 5 $ ( " ( 5 $ " " 5 $ 5 5 $ 5 5 $ " 5 $ ( 5 $ " (   
P17  $ $ $ ( ( " 5 $ $ " 5 ( " $ " 5 $ " ( 5 5 $ " " " " $   
P18  ( ( ( $ 5 $ ( " ( 5 5 " $ " 5 " " ( $ ( 5 " $ " " $ " " " $   
P19  $ $ $ ( ( " 5 $ $ " 5 ( ( " 5 5 5 $ 5 5 5 " " 5 5 5 (   
P20  ( ( ( $ 5 $ ( " ( 5 $ " 5 5 $ $ " " " 5 5 ( ( 5 5 " ( (    2 
P21  $ $ $ ( ( " 5 $ $ " 5 ( " " $ ( 5 5 5 ( $ " " ( 5 5 (   
P22  ( ( ( $ 5 $ ( " ( 5 5 " ( 5 " " 5 " 5 $ 5 " 5 $ ( $ 5 5 5 (   
P23  $ $ $ ( ( " 5 $ $ " 5 ( " 5 ( " " 5 " " $ " " $ ( ( $   
P24  ( ( ( $ 5 $ ( " ( 5 $ " 5 5 $ " $ $ " $ ( $ " " 5 ( $   
P25  $ $ $ ( ( " 5 $ $ " 5 ( ( " ( " $ $ " ( 5 5 $ 5 5 5 5 (   
P26  ( ( ( $ 5 $ ( " ( 5 5 " $ $ " 5 " ( " 5 5 $ 5 5 $ 5 5 (   
P27  $ $ $ ( ( " 5 $ $ " 5 ( " " 5 $ $ ( ( ( $ ( ( 5 ( " " $   
P28  ( ( ( $ 5 $ ( " ( 5 5 " ( 5 $ ( 5 $ ( 5 " ( 5 5 5 5 $   
P29  $ $ $ ( ( " 5 $ $ " 5 ( " 5 ( " " 5 " " $ " " $ ( ( $   
P30  ( ( ( $ 5 $ ( " ( 5 $ " 5 5 $ " $ $ " $ ( $ " " 5 ( $   
P31  $ $ $ " ( " 5 $ 5 " 5 ( 5 $ 5 ( $ 5 5 $ " 5 5 ( " 5 5 " " 5 $   
P32  ( ( ( $ 5 $ ( " ( 5 5 " " " " ( " 5 " 5 5 " 5 5 " " $   
P33  $ $ $ ( ( " 5 $ $ " 5 ( 5 $ $ " 5 ( $ $ $ " 5 " ( $ " " (   
P34  ( ( ( $ 5 $ ( " ( 5 5 " ( $ " " $ " " $ $ 5 " " 5 5 5 5 5 (   
P35  $ $ $ " ( " 5 $ 5 " 5 ( 5 5 5 ( ( " ( 5 5 " ( $ $ ( 5 (   
P36  ( ( ( $ 5 $ ( " ( 5 $ " ( ( 5 $ 5 ( $ 5 $ 5 ( $ " ( $ (   
    3 
Supporting Figures 
 
 
 
Fig. S1. Absenceof thegrowth inhibition effectin [PSI+] or [URE3] cells harboring an 
LSM4overexpressing plasmid on SC-leu selectivemedia. 
A. Absenceof thegrowth inhibition effectin [PSI+] cells. [PSI+][rnq-] cells (NPK50) 
weretransformed with pRS425 (an empty vector) or pRS425GPDp-LSM4 (amulticopy 
LEU2+ plasmid expressing LSM4under thecontrolof theGPDpromoter;denoted by 
pLSM4). Transformants weresubsequently incubated on SC-leu mediafor 3 days. 
B. Absenceof thegrowth inhibition effectin [URE3] cells. [URE3][rnq-] cells 
(NPK302) weresubjected to thesameexperimentas A.   4 
 
 
Fig. S2. Cellular abundanceand thermo-tolerance activity of Hsp104 areunaffected by 
LSM4 expression. 
A. Cellular abundanceof Hsp104 on LSM4overexpression. LSM4was overexpressed 
frompRS425GPDp-LSM4 (under theGPDpromoter) in NPK302 [URE3][rnq-] strain. 
Dueto thelow amountof lysateloaded, theLsm4 protein expressed fromthegenome
(seethelaneof “Empty vector”) was narrowly observed. Immunoblotting was carried 
outusing anti-Hsp104 antibody, anti-Lsm4 antibody and anti-Pgk1 antibody.  
B. Thermotoleranceof LSM4-overexpressing cells. Cultures in themid-log phasewere
incubated at37  � for 1 hour, and then heat-treated at50  �  for 20 min. Survivalrates 
werevisualized by 5-fold serialdilutions on YPD platewith untreated controls. Used 
strains wereNPK301 ([ure-o][rnq-]) carrying an empty vector (top) or 
pRS425GPDp-LSM4 (middle), and NPK377 (NPK301-derivativecarrying Δhsp104; 
bottom). 
